# Supplementary material for: Development and Validation of ScriptTaq COVID PCR: An In-House Multiplex rRT-PCR for Low-Cost Detection
Source: Curr Issues Mol Biol. 2022 Dec 5;44(12):6117–31. doi: 10.3390/cimb44120417 (PMC9777119; doi:10.3390/cimb44120417)
Supplement: Supplementary file 1 [file cimb-44-00417-s001.zip]

Archive with 1 entries (1 files):
- cimb-2023748-supplementary.pdf
